# Supplementary material for: Circular RNA ZNF277 Sponges miR-378d to Inhibit the Intracellular Survival of Mycobacterium tuberculosis by Upregulating Rab10
Source: Cells. 2025 Feb 12;14(4):262. doi: 10.3390/cells14040262 (PMC11853707; doi:10.3390/cells14040262)
Supplement: Supplementary file 1 [file cells-14-00262-s001.zip]

Archive with 1 entries (1 files):
- cells-3447094-supplementary.pdf
